# Supplementary material for: Grading detection of “Red Fuji” apple in Luochuan based on machine vision and near-infrared spectroscopy
Source: PLoS One. 2022 Aug 4;17(8):e0271352. doi: 10.1371/journal.pone.0271352 (PMC9352003; doi:10.1371/journal.pone.0271352)
Supplement: S2 File — (XLSX) [file pone.0271352.s002.xlsx]

## Sheet: External Quality Data
Sample number	Actual value of fruit diameter	Minimum inscribed circle diameter	Aspect ratio	Defect ratio
1	84	172	1.024	0.004
2	84.3	174	0.994	0
3	80.7	168	0.982	0
4	69	144	1.059	0
5	84	174	0.994	0
6	80.4	170	0.994	0
7	80	160	1.006	0
8	85.5	162	1.006	0
9	86.1	174	1.056	0
10	75.1	152	0.986	0
11	72.6	148	0.993	0
12	77.6	154	1.02	0
13	73.8	150	1.021	0
14	90.8	198	1.054	0
15	78.5	162	1.013	0
16	84	170	0.976	0
17	76.6	150	0.986	0
18	90.6	184	1.04	0
19	88.5	184	1.011	0
20	83.7	196	1.027	0.028
21	76	158	1.012	0
22	75.6	150	1.019	0
23	86.6	178	0.145	0
24	81	164	1.032	0
25	77.2	154	1.014	0
26	84	172	1.006	0
27	81.7	164	1.038	0
28	86.8	174	1.067	0
29	85.5	174	1.053	0.003
30	79.8	162	1.078	0
31	77.3	152	1.008	0
32	79.1	158	0.955	0
33	89	174	1.024	0
34	79.9	162	1.012	0.014
35	74.3	150	0.98	0
36	75.7	160	1.025	0
37	83.5	168	0.969	0
38	79.8	164	0.957	0
39	76.2	156	1.013	0
40	81.7	172	1.024	0
41	81.8	170	1.036	0
42	81.1	170	1	0
43	84.9	182	0.989	0
44	82.1	172	0.982	0
45	73.5	152	1.056	0
46	77.1	158	1.09	0
47	73.2	152	0.921	0
48	77.6	162	0.975	0
49	72.1	148	1	0
50	78.5	162	1.013	0
51	75	146	0.917	0
52	75.2	152	0.966	0
53	71.7	144	0.986	0
54	71.7	142	1.014	0
55	74.3	150	1.014	0
56	77	150	1.014	0
57	74.2	156	1.026	0
58	74.7	148	0.965	0
59	74.9	154	0.967	0
60	72.4	148	1.035	0
61	74.6	154	1.02	0.016
62	79.1	160	1.04	0
63	74.4	152	1	0
64	72.6	146	0.993	0
65	75.8	160	1.04	0
66	77.2	158	1	0.005
67	73.8	148	1.014	0
68	74.3	154	1	0
69	82	168	0.964	0
70	80.2	168	1.006	0
71	80.7	168	0.982	0
72	73.6	150	1.056	0
73	79.7	166	1.024	0
74	79.5	162	1.045	0
75	76.7	160	0.918	0
76	77.9	166	1.038	0
77	79.3	162	1.066	0
78	79.5	166	1.044	0
79	78.4	162	1.026	0
80	73.9	150	0.966	0
81	77.2	162	0.951	0
82	72.9	148	0.965	0
83	79.3	156	1.056	0
84	77.3	156	1.02	0
85	78.8	158	1.006	0
86	76	152	1.014	0
87	77.4	156	0.994	0
88	74.4	152	1.056	0
89	79.1	164	1.052	0
90	74.1	152	0.993	0
91	74.5	150	1.007	0
92	76.4	154	1.048	0
93	87.5	178	0.898	0
94	77.3	156	0.993	0
95	68.3	140	1.007	0
96	68.1	142	1.045	0
97	85.5	182	1.017	0.005
98	72	146	1.014	0
99	80.9	168	0.969	0
100	78.3	164	0.981	0
101	79.7	162	0.914	0
102	76.1	154	1.034	0
103	73.1	150	0.973	0
104	71.6	148	0.986	0
105	79.1	158	1.092	0
106	74.4	150	0.993	0
107	72	144	0.993	0
108	78.9	162	1.033	0
109	78.9	164	1.025	0
110	79.7	162	1.013	0
111	82.9	166	0.958	0
112	77.2	160	1.068	0
113	73	152	1	0
114	81.6	168	0.916	0
115	77.9	158	0.949	0
116	78.4	160	0.98	0
117	81	166	0.945	0
118	80.6	164	0.994	0
119	71	140	1.038	0
120	83.9	170	1.044	0
121	74.1	146	0.986	0
122	72.9	142	0.95	0
123	79.2	156	0.935	0
124	77.1	156	0.993	0
125	78.4	158	1.006	0
126	79.4	160	1.068	0
127	72.2	146	0.986	0
128	69.5	138	1.105	0
129	72	144	1.053	0
130	74.7	150	0.947	0
131	75.6	150	1.035	0
132	69.9	140	1.333	0
133	84.6	170	1.088	0
134	66.4	134	1.032	0
135	73.3	150	0.973	0
136	87.5	178	0.994	0
137	89.5	184	0.918	0
138	86.3	176	0.994	0
139	76.7	154	1.014	0
140	71.9	142	1	0
141	67.7	138	0.993	0
142	70.8	146	1.075	0
143	83.4	170	1.006	0
144	66.7	132	0.962	0
145	74.4	150	1	0
146	77.4	152	1.048	0
147	75.1	152	1.042	0
148	70.6	146	0.951	0

## Sheet: Internal Quality Data
Brix value	prediction value
11.6	11.3331
9.8	9.32815
10	9.53088
12.1	12.2619
10.5	10.3336
9.9	9.79197
12.2	12.0089
12.3	12.2089
12.4	12.0799
13.2	12.5831
11.1	10.7179
10.6	10.7916
11.9	11.6995
10.5	10.8703
13.1	13.3459
11.9	12.2861
11.8	12.0352
11.4	11.8668
11.9	12.2796
12.4	12.0208
12	12.284
9.1	8.73548
12.4	12.0213
11.6	11.2586
12.6	12.9745
13.3	13.0346
12	12.2199
11.7	11.2843
11.7	11.3559
10.9	11.5085
10.7	10.2353
12.5	12.1922
11.5	11.9795
12.3	12.4182
11.4	11.204
10.8	10.3574
11.9	12.3838
13.2	13.0685
12.8	13.2273
12	12.4625
12.5	12.8005
12.2	12.0243

## Sheet: 168 apples real brix
1	12.8
2	12.9
3	10.1
4	11.6
5	10.9
6	12
7	9.8
8	10
9	12.8
10	12.2
11	12.1			Sugar content statistics
12	11.4			Number of samples	Minimum value	Maximum value	Average value	Standard deviation
13	11.9			168	8.9	14.6	11.7	1.1
14	12.7
15	10.5
16	11.9
17	11.6
18	11.4
19	11.2
20	13.1
21	9.9
22	10.5
23	13.5
24	11.6
25	12.2
26	12.3
27	12
28	12.2
29	12.4
30	10.7
31	10.7
32	13.2
33	10.9
34	13.2
35	11.1
36	13.3
37	9.9
38	10.5
39	10.6
40	11.9
41	10.5
42	11.2
43	11.4
44	11.1
45	13.1
46	10.5
47	11.8
48	11.9
49	12.8
50	12.8
51	12
52	12.4
53	11.5
54	11.9
55	11.8
56	10.3
57	11.8
58	10
59	11.4
60	12.2
61	10.1
62	11.3
63	11.9
64	12.4
65	10
66	9
67	12
68	11.4
69	13.5
70	12.5
71	11.2
72	13.3
73	9.1
74	12.6
75	12.4
76	12
77	11.6
78	12.4
79	10.1
80	13.5
81	11.9
82	12.1
83	12.4
84	12.7
85	13.9
86	12.6
87	12.4
88	10.8
89	9.9
90	13.3
91	12
92	11.1
93	11.7
94	10.5
95	14.2
96	13.6
97	13.8
98	11.7
99	12.5
100	13.1
101	12.9
102	11.5
103	10.9
104	9.5
105	12
106	11.6
107	9.5
108	10.6
109	13.3
110	9.9
111	12.5
112	10
113	11.6
114	10.9
115	10.5
116	11.8
117	10.7
118	10
119	11.2
120	10.5
121	9.8
122	11.6
123	11.6
124	11.6
125	10.6
126	12.5
127	12.7
128	11.6
129	12.3
130	10
131	12.5
132	9.3
133	11.5
134	12.3
135	11.4
136	12.4
137	11.8
138	12
139	12.4
140	13
141	10.8
142	12.1
143	12.2
144	9.4
145	10.6
146	10.9
147	12.1
148	11.5
149	10.6
150	11.6
151	11.9
152	11.5
153	12.2
154	13.2
155	11.6
156	13.1
157	11
158	14.6
159	11.4
160	12.8
161	11.5
162	12
163	12.5
164	12.4
165	11.1
166	12.2
167	12.3
168	8.9

## Sheet: Apple defect detection verifica
Number of defective apples	20
Number of defect free apples	20
Apple defect classifier model validation experiment results
	Defective apple			Flawless apples
Detection times	Correct number	Number of errors	Accuracy	Correct number	Number of errors	Accuracy
1	20	0	1	20	0	1
2	20	0	1	19	1	0.95
3	18	2	0.9	19	1	0.95

## Sheet: Apple outline classification ve
Standard grading near round apples quantity	20
Standard grading near oval apple quantity	20
Experiment results of apple contour classifier model validation
	Nearly round apple			Nearly oval apple
Detection times	Correct number	Number of errors	Accuracy	Correct number	Number of errors	Accuracy
1	19	1	0.95	20	0	1
2	18	2	0.9	19	1	0.95
3	19	1	0.95	19	1	0.95

## Sheet: Apple size grading verification
Number of manually graded extra large apples	50
Number of large apples manually graded	50
Number of apples in manual grading	50
Number of small apples manually graded	50
Apple size classifier model validation experiment results
	Extra large apple			Big apple			Medium apple			Small apple
Detection times	Correct number	Number of errors	Accuracy	Correct number	Number of errors	Accuracy	Correct number	Number of errors	Accuracy	Correct number	Number of errors	Accuracy
1	48	2	0.96	46	4	0.92	46	4	0.92	48	2	0.96
2	47	3	0.94	48	2	0.96	49	1	0.98	46	4	0.92
3	48	3	0.96	49	1	0.98	47	3	0.94	46	4	0.92

## Sheet: Comprehensive grading verificat
Apple comprehensive grading verification experiment results
	Superior fruit			First-class fruit			Second-class fruit			Poor fruit
Detection times	Manual grading	Machine grading	Accuracy	Manual grading	Machine grading	Accuracy	Manual grading	Machine grading	Accuracy	Manual grading	Machine grading	Accuracy
1	21	19	0.905	35	33	0.943	49	48	0.979	15	15	1
2	21	19	0.905	35	35	1	49	49	1	15	14	0.933
3	21	20	0.952	35	34	0.971	49	47	0.959	15	15	1
Note: 120 Luochuan Red Fuji apples were randomly selected for comprehensive grading verification
