# Supplementary material for: Grading detection of “Red Fuji” apple in Luochuan based on machine vision and near-infrared spectroscopy
Source: PLoS One. 2022 Aug 4;17(8):e0271352. doi: 10.1371/journal.pone.0271352 (PMC9352003; doi:10.1371/journal.pone.0271352)
Supplement: S3 File — (TXT) [file pone.0271352.s003.txt]

This research was funded by Shaanxi Province Key Research and Development Projects of China (2020NY-144, 2019NY-171, 2019ZDLNY02-04)，Innovative Training Program for College Students of Northwest A&F University (202110712136), National Natural Science Foundation of China (31971805), And National Key Research and Development Program of China (2019YFD1002401).
